# Supplementary material for: Methanol Extract from Ranunculus repens L. Down-Regulated Galectins 4 and 9, and Mitigated Chronic Pancreatitis in an Experimental Rat Model
Source: Antioxidants (Basel). 2025 Nov 28;14(12):1436. doi: 10.3390/antiox14121436 (PMC12729588; doi:10.3390/antiox14121436)
Supplement: Supplementary file 1 [file antioxidants-14-01436-s001.zip]

Archive with 1 entries (1 files):
- antioxidants-3923315-Figures S1 and S2.pdf
